# Supplementary material for: Sex-Dependent Gut Microbiota Features and Functional Signatures in Metabolic Disfunction-Associated Steatotic Liver Disease
Source: Nutrients. 2024 Dec 4;16(23):4198. doi: 10.3390/nu16234198 (PMC11644196; doi:10.3390/nu16234198)
Supplement: Supplementary file 1 [file nutrients-16-04198-s001.zip]

Archive with 1 entries (1 files):
- nutrients-3341341-supplementary.pdf
